# Supplementary material for: Identification of a New Conserved Antigenic Epitope by Specific Monoclonal Antibodies Targeting the African Swine Fever Virus Capsid Protein p17
Source: Vet Sci. 2024 Dec 13;11(12):650. doi: 10.3390/vetsci11120650 (PMC11680328; doi:10.3390/vetsci11120650)
Supplement: Supplementary file 1 [file vetsci-11-00650-s001.zip]

Archive with 4 entries (4 files):
- Supplemental Table S1.pdf
- Supplemental Table S2.xlsx
- Supplementary Figures.pdf
- WB original data.pdf
