# Supplementary material for: Identification of a New Conserved Antigenic Epitope by Specific Monoclonal Antibodies Targeting the African Swine Fever Virus Capsid Protein p17
Source: Vet Sci. 2024 Dec 13;11(12):650. doi: 10.3390/vetsci11120650 (PMC11680328; doi:10.3390/vetsci11120650)
Supplement: Supplementary file 1 [file vetsci-11-00650-s001.zip › Supplemental Table S2.xlsx]

## Sheet: Sheet1
	Table S2. The identity of p17 epitope across different ASFV stains
	GenBank accession numbers	identical to epitope 72KPPPSYY78	Genomic DNA length (bp)	Genotypes	Isolates/Name
	FR682468.2	Yes	190584	II	Georgia 2007/1
	LR722600.1	Yes	190594	II	CzechRepublic 2017/1
	LR722599.1	Yes	190598	II	Moldova 2017/1
	LR536725.1	Yes	190599	II	Belgium 2018/1
	LR899193.1	Yes	190592	II	Germany 2020/1
	NC_044959.2	Yes	190584	II	Georgia 2007/1
	OR863253.1	Yes	190880	II	Lv17/WB/Rie1s
	OR863252.1	Yes	190882	II	Lv17/WB/Rie1i
	OR180113.1	Yes	192224	II	JS
	MN393477.1	Yes	190576	II	ASFV Wuhan 2019-2
	MN393476.1	Yes	190576	II	ASFV Wuhan 2019-1
	ON380539.1	Yes	189737	II	HB03A
	MN715134.1	Yes	190601	II	HU_2018
	MT748042.2	Yes	187848	II	ASFV/Korea/pig/PaJu1/2019
	MZ202520.1	Yes	189523	I	K49
	ON380540.1	Yes	189456	II	HB31A
	OR660696.1	Yes	190108	II	DG_6314_19
	OR460741.1	Yes	190592	II	50665.12_2152/GE/2022 Italy
	OR460740.1	Yes	190594	II	50665.9_2157/AL/2022 Italy
	OR460737.1	Yes	190598	II	50665.4_2159/AL/2022 Italy
	OR460735.1	Yes	190590	II	34616_2119/RM2022 Italy
	OR460732.1	Yes	190586	II	47169.16_1499/GE/2022_Italy
	OR460731.1	Yes	190599	II	47169.12_1495/GE/2022 Italy
	OR460730.1	Yes	190590	II	21730_1474/RM/2022 Italy
	OP856591.1	Yes	189397	II	China/LN/2018/1
	OP605386.1	Yes	190590	II	20355/RM/2022_Italy
	ON108571.3	Yes	190596	II	2802/AL/2022 Italy
	OM481276.1	Yes	190595	II	ABTCVSCK_ASF007
	OM481275.1	Yes	190598	II	ABTCVSCK_ASF001
	MZ614662.1	Yes	190257	II	CADC_HN09
	OR660695.1	Yes	190117	II	DG_6511_21_
	OR460738.1	Yes	190592	II	50665.5_2168/AL/2022 Italy
	OR460736.1	Yes	190592	II	50665.1_2170/AL/2022 Italy
	OR460734.1	Yes	190584	II	34612_2115/RM/2022 Italy
	OR460733.1	Yes	190588	II	47169.14_1497/AL/2022 Italy
	OP467597.1	Yes	187868	II	ASF-MNG19
	ON075797.1	Yes	188950	II	Korea/YC1/2019
	MW396979.1	Yes	192237	II	ASFV/Timor-Leste/2019/1
	OR660699.1	Yes	190120	II	7540/22
	OP781313.1	Yes	184521	II	MOZ/01/2005
	OP781312.1	Yes	184519	II	RSA/08/2019
	OP781311.1	Yes	184520	II	ZIM/2015
	OP781310.1	Yes	184526	II	MAL/04/2011
	OR460739.1	Yes	190599	II	50665.8_2167/AL/2022 Italy
	OR162436.1	Yes	188784	II	Korea/CW714/2020
	MK128995.1	Yes	189393	II	China/2018/AnhuiXCGQ
	LS478113.1	Yes	182446	II	Estonia 2014
	OR660698.1	Yes	190047	II	DG_6759_19
	OR660697.1	Yes	190316	II	DG_167_20_2
	OP781309.1	Yes	183978	II	MAD/01/1998
	OP781308.1	Yes	183999	II	MAU/01/2007
	OQ434234.1	Yes	185651	II	TAN/01/2011
	ON409983.1	Yes	183389	II	TAN/20/Morogoro
	ON409979.1	Yes	184521	II	TAN/17/Kibaha
	MW856068.1	Yes	183325	II	MAL/19/Karonga
	ON456300.2	Yes	187951	II	Yangzhou
	MT459800.1	Yes	189252	II	ASFV/Kabardino-Balkaria 19/WB-964
	ON409982.1	Yes	171004	II	TAN/17/Mbagala
	OL692744.1	Yes	190572	II	IND/AR/SD-61/2020
	OL692743.1	Yes	190517	II	IND/AS/SD-02/2020
	MN172368.1	Yes	189405	II	ASFV/pig/China/CAS19-01/2019
	MT496893.1	Yes	189393	II	GZ201801
	MT872723.1	Yes	189113	II	VN/HY-ASFV1(2019)
	OR159219.1	Yes	189400	II	S-S-VR-413000-00002
	OR159218.1	Yes	189429	II	S-S-VR-413000-00008
	OR159217.1	Yes	189411	II	S-S-VR-413000-00015
	OR806652.1	Yes	190673	II	Lv17/WB/Rie1/dCD-dGL
	OR387521.1	Yes	181952	I	CMR2018/lab1
	OR387519.1	Yes	182999	I	CAM1982
	MK645909.1	Yes	189394	II	ASFV-wbBS01
	OR604566.1	Yes	186611	II	K1-1/Liver/Kupang/Indonesia/ 2023
	OR135685.1	Yes	189529	II	SG/NParks/A-MAM-2023-02-00021
	MW800838.1	Yes	181924	I	Or_1984
	MW736613.1	Yes	181753	I	33747 WB
	MW736612.1	Yes	181684	I	31208
	MW736610.1	Yes	181738	I	28928
	MW736609.1	Yes	181756	I	6396 WB
	MW736608.1	Yes	181754	I	113049 WB
	MW736605.1	Yes	181753	I	51268
	MW736604.1	Yes	181761	I	15998
	MW736603.1	Yes	181733	I	63525 WB
	MW736601.1	Yes	181793	I	49179 WB
	MW736600.1	Yes	181745	I	30322
	MW736599.1	Yes	181753	I	98039
	MW736598.1	Yes	181742	I	2019 WB
	MW736597.1	Yes	181738	I	47039
	MW723500.1	Yes	181755	I	44076
	MW723499.1	Yes	181751	I	22137
	MW723498.1	Yes	181804	I	72912 WB
	MW723497.1	Yes	181753	I	22649
	MW723496.1	Yes	181753	I	74377
	MW723495.1	Yes	181754	I	72398 WB
	MW723494.1	Yes	181770	I	23221
	MW723493.1	Yes	181746	I	46830
	MW723492.1	Yes	181751	I	4996 WB
	MW723491.1	Yes	181697	I	Nu1995_4
	MW723490.1	Yes	181740	I	Nu1995_3
	MW723489.1	Yes	181753	I	Nu1995_2
	MW723488.1	Yes	181748	I	Nu1993_2
	MW723487.1	Yes	181741	I	Or1993_1
	MW723486.1	Yes	181750	I	Nu1991_7
	MW723485.1	Yes	181725	I	Nu1991_3
	MW723484.1	Yes	181741	I	Nu1991_2
	MW723483.1	Yes	181751	I	Nu1990_1
	MW723482.1	Yes	181788	I	Nu1986
	MW723481.1	Yes	181859	I	Nu1979
	MW723480.1	Yes	181925	I	Ca1978_2
	AY261365.1	Yes	190773	I	Warmbaths
	AY261364.1	Yes	185689	V	Tengani 62
	MN394630.3	QNQNAQEN	188458	VIII	SPEC_57
	OX376273.1	Yes	190600	II	2021ASP03711
	OX376272.1	Yes	190592	II	2021ASP03740
	OX376271.1	Yes	190599	II	2021ASP03658
	MN336500.3	QNQNAQEN	190066	XII	RSA_2_2008
	MN318203.3	Yes	183292	I	LIV_5_40
	AM712240.1	Yes	171719	I	OURT 88/3 (avirulent field isolate)
	ON260841.1	Yes	181905	I	33262WB
	ON260840.1	Yes	182085	I	28784WB
	OP312970.1	Yes	181741	I	19155_WB genotype I
	NC_044956.1	Yes	182284	I	Benin 97/1 pathogenic isolate
	NC_044955.1	Yes	184638	I	47/Ss/2008
	NC_044942.1	Yes	180365	I	The reference sequence is identical to BA71
	NC_001659.2	Yes	170101	I	BA71V
	MN630494.2	QNQNAQEN	184820	XX	Zaire
	MN270980.1	Yes	181869	I	22653/Ca/2014
	MN270979.1	Yes	184206	I	97/Ot/2012
	MN270978.1	Yes	181699	I	72407/Ss/2005
	MN270977.1	Yes	184581	I	26/Ss/2004
	MN270976.1	Yes	181651	I	60/Nu/1997
	MN270975.1	Yes	183724	I	142/Nu/1995
	MN270974.1	Yes	183720	I	141/Nu/1990
	MN270973.1	Yes	181816	I	85/Ca/1985
	MN270972.1	Yes	183723	I	140/Or/1985
	MN270971.1	Yes	183645	I	139/Nu/1981
	MN270970.1	Yes	183639	I	57/Ca/1979
	MN270969.1	Yes	183636	I	56/Ca/1978
	MG939583.1	Yes	189401	II	Pol16_20186_o7
	KM102979.1	Yes	182906	I	26544/OG10 from Italy
	KX354450.1	Yes	184638	I	47/Ss/2008
	U18466.2	Yes	170101	I	BA71V
	OR387520.1	Yes	183179	I	CAM1994/1
	MT882025.1	Yes	189081	II	VN/QP-ASFV1(2019)
	MH766894.3	Yes	189402	II	ASFV-SY18
	OM799941.1	Yes	189129	II	ASFV/Kaliningrad_17/WB-13869
	OM966721.1	Yes	189127	II	ASFV/Kaliningrad_18/WB-9734
	OM966720.1	Yes	189143	II	ASFV/Kaliningrad_18/WB-12516
	OM966719.1	Yes	189131	II	ASFV/Kaliningrad_19/WB-10168
	OM966718.1	Yes	189129	II	ASFV/Kaliningrad_18/WB-9766
	OM966717.1	Yes	189125	II	ASFV/Kaliningrad_18/WB-9763
	OM966716.1	Yes	189129	II	ASFV/Kaliningrad_18/WB-9735
	OM966715.1	Yes	189133	II	ASFV/Kaliningrad_18/WB-12524
	OM966714.1	Yes	189111	II	ASFV/Kaliningrad_18/WB-12523
	ON400500.1	Yes	178014	II	YNFN202103
	ON263123.1	Yes	189401	II	GZ201801_2
	MW465755.1	Yes	186237	II	VNUA-ASFV-05L1/HaNam/VN/2020
	MW033528.1	Yes	189401	II	ASFV-wbShX01
	MK940252.1	Yes	189403	II	CN/2019/InnerMongolia-AES01
	MK628478.1	Yes	189399	II	ASFV/LT14/1490
	MK543947.1	Yes	190202	II	Belgium/Etalle/wb/2018
	MW306192.1	Yes	189263	II	ASFV/Ulyanovsk 19/WB-5699
	MW306191.1	Yes	189256	II	ASFV/Primorsky 19/WB-6723
	MW306190.1	Yes	189248	II	ASFV/Amur 19/WB-6905
	MN913970.1	Yes	188277	I	Liv13/33 (OmLF2)
	MH025920.1	KLPPPGYY	188629	IX	R35
	MH025919.1	KLPPPGYY	188611	IX	N10
	MH025918.1	KLPPPGYY	188630	IX	R25
	MH025917.1	KLPPPGYY	188628	IX	R7
	MH025916.1	KLPPPGYY	188627	IX	R8
	AM712239.1	Yes	182284	I	Benin 97/1 pathogenic isolate
	OL622042.1	Yes	189400	II	wild boar/SNJ/2020
	MH910495.1	Yes	189465	II	Georgia 2008/1
	OR806651.1	Yes	164373	II	Lv17/WB/Rie1-d24
	OR944091.1	Yes	190315	II	recombinant SY18deltaL11L
	OR944090.1	Yes	190105	II	recombinant SY18deltaL10L
	OR944086.1	Yes	189983	II	recombinant SY18deltaI196L-2
	OR944085.1	Yes	189998	II	SY18deltaI196L-1
	LC659087.1	Yes	189405	II	AQS-C-1-22 DNA
	LC659086.1	Yes	189398	II	AQS-C-1-21 DNA
	OQ971725.1	Yes	183395	I	Cameroon/2017/C-A2
	OQ971722.1	Yes	183406	I	Cameroon/2018/C-F3
	OP718535.1	Yes	184651	II	Ghana2022_62
	OP718534.1	Yes	184616	II	Ghana2022_40
	KM111295.1	KLPPPGYY	184368	IX	Ken06.Bus
	MW788410.1	Yes	181693	I	25185_2008
	MZ945537.1	Yes	172025	I	Pig/SD/DY-I/2021
	NC_044943.1	Yes	172051	I	NHV
	NC_044941.1	Yes	182362	I	L60
	NC_044957.1	Yes	171719	I	OURT 88/3 (avirulent field isolate)
	MH681419.2	Yes	189404	II	ASFV/POL/2015/Podlaskie
	OR958825.1	Yes	189394	II	China/LN/2018/2
	PP353636.1	Yes	190167	II	SY18deltaB125R
	OR371529.1	Yes	184940	I	Ghana2021-95
	OP479889.1	Yes	184733	II	Ghana2022-35
	OR126359.1	Yes	189386	II	Pig/Hubei/628/2020
	OQ737679.1	Yes	180555	II	pig/HuB1/2019
	ON409981.1	RPPPSYY	178830	XV	TAN/08/Mazimbu
	OP612151.1	Yes	189404	II	SY-2
	OM161110.1	Yes	189404	II	SY-1
	MW647172.1	Yes	181758	I	LO2018 minor
	MW856067.1	KLPPPGYY	176564	X	BUR/18/Rutana
	MN641876.2	QNQNAQEN	187621	IV	RSA_W1_1999
	MT847623.2	Yes	189413	II	Pol19_53050_C1959/19
	MW521382.1	Yes	188643	II	HuB20
	MW656282.1	Yes	189355	II	Pig/Heilongjiang/HRB1/2020
	MW361944.1	Yes	186471	II	China/GD/2019
	MT956648.1	KLPPPGYY	180916	X	Uvira B53
	FN557520.1	Yes	181187	I	E75
	Note: the several ASFV stains exhibiting different epitope seqences are marked in red color.
